# Supplementary material for: A Novel Trichothecene Toxin Phenotype Associated with Horizontal Gene Transfer and a Change in Gene Function in Fusarium
Source: Toxins (Basel). 2022 Dec 24;15(1):12. doi: 10.3390/toxins15010012 (PMC9864338; doi:10.3390/toxins15010012)
Supplement: Supplementary file 1 [file toxins-15-00012-s001.zip]

Archive with 1 entries (1 files):
- toxins-2065711-supplementary.pdf
